# Supplementary material for: Tandem ketone reduction in pepstatin biosynthesis reveals an F420H2–dependent statine pathway
Source: Nat Commun. 2025 May 15;16:4531. doi: 10.1038/s41467-025-59785-0 (PMC12081711; doi:10.1038/s41467-025-59785-0)
Supplement: Supplementary file 4 — Source Data [file 41467_2025_59785_MOESM4_ESM.xlsx]

## Sheet: Supplementary Fig. 7
Supplementary Fig. 7. Pepstatin yield in different producers.
		Compound 1 yield (Peak Area)	Aver	%	Aver%	STDEV%
S. catenulae DSM40258	1	243994832	248073600	98.3558	100	5.4894
	2	236961344		95.5206
	3	263264624		106.124
Del14-pep	1	4250410		1.71337	1.88749	0.448495
	2	5946175		2.39694
	3	3850533		1.55217
Del14-pep-pepJ-act	1	118117176		47.6138	49.1918	1.68655
	2	121537720		48.9926
	3	126441056		50.9692

## Sheet: Supplementary Fig. 24. 
Supplementary Fig. 24. Evaluation of the activity of kvPepI and its mutants on two reduction steps was conducted using HPLC-MS analysis to determine the compound ratio between substrate 9 and products 13 and 17.
		Peak Area
		kvPepI	Q289A	Y122F	Y122A	Q229A	H62A	Negative control
Compound 9 remaining	1	688804	12076440	45346776	134395008	146920320	139512176	192026208
	2	614699	11586802	50209584	148941616	151570416	169152896	176793776
	3	824392	13494259	50574756	127903048	159352720	142579600	180667696
Compound 13 production	1	1826376	86989528	129088616	9324558	10900820	2420943	0
	2	2145931	81484440	148652192	9761473	10701178	1362994	0
	3	2154894	77934464	145560704	9505063	12810857	1571081	0
Compound 17 production	1	198216864	120632440	20114134	208834	325684	0	0
	2	212347360	111441592	21045602	185212	343131	0	0
	3	198480336	114713432	21802508	218017	438065	0	0
Sum	1	200732044	219698408	194549526	143928400	158146824	141933119	192026208
	2	215107990	204512834	219907378	158888301	162614725	170515890	176793776
	3	201459622	206142155	217937968	137626128	172601642	144150681	180667696
	Aver	205766552	210117799	2.10798e+08	1.46814e+08	164454397	1.522e+08	183162560
		0.343146	5.49683	23.3086	93.3763	92.9012	98.2943	100
		0.285763	5.66556	22.8322	93.7398	93.2083	99.2007	100
		0.40921	6.54609	23.206	92.9351	92.324	98.9101	100
Compound 9	Aver%	0.34604	5.90283	23.1156	93.3504	92.8112	98.8017	100
	Stdev%	0.0617741	0.563437	0.25077	0.402961	0.448979	0.462803	0
		0.909858	39.595	66.3526	6.47861	6.89285	1.70569	0
		0.997606	39.8432	67.5976	6.14361	6.58069	0.799335	0
		1.06964	37.8062	66.79	6.90644	7.42221	1.08989	0
Compound 13	Aver%	0.992368	39.0814	66.9134	6.50955	6.96525	1.19831	0
	Stdev%	0.0800201	1.11137	0.631642	0.382356	0.425404	0.462803	0
		98.747	54.9082	10.3388	0.145096	0.205938	0	0
		98.7166	54.4912	9.57021	0.116567	0.211009	0	0
		98.5211	55.6477	10.004	0.158413	0.253801	0	0
Compound 17	Aver%	98.6616	55.0157	9.97101	0.140025	0.223582	0	0
	Stdev%	0.122571	0.585692	0.385367	0.0213784	0.0262927	0	0
